# Supplementary material for: Impact of OsBadh2 Mutations on Salt Stress Response in Rice
Source: Plants (Basel). 2022 Oct 24;11(21):2829. doi: 10.3390/plants11212829 (PMC9656462; doi:10.3390/plants11212829)
Supplement: Supplementary file 1 [file plants-11-02829-s001.zip]

Archive with 1 entries (1 files):
- plants-1956884-supplementary.pdf
